# Supplementary material for: Multiplexed ISSR genotyping by sequencing distinguishes two precious coral species (Anthozoa: Octocorallia: Coralliidae) that share a mitochondrial haplotype
Source: PeerJ. 2019 Oct 4;7:e7769. doi: 10.7717/peerj.7769 (PMC6779117; doi:10.7717/peerj.7769)
Supplement: Supplemental Information 3 [file peerj-07-7769-s003.txt]

>CE_IGK006
CATTATAAATAGGCTATTCACTGAAGTTAGTCTCCAGCAGTCCGGTATCAGAGAATATGACGCCAACATGCACACTTACCTGATGCACCCCGGGGTGATGCCAAGCCCCGACAACAGTTGATAGGGCTGGGGGACTTTTGTATGCGCCAACAATATCTCAATTCAGCAGGACATGATTGCCAACAATAGAAATGTCCAGAAGATTGGGCTGAGGGACAGCTCCACCCTCTGTAAACATACCCGGGCAGTTAGTGGCGCCGGTAGACGCGTAAACCCTAACTATAGATATATTTGTAATAAACAAAACGATTACAGGTAGGGCTAAATAATAGCTCAACTGTCTTAGTAGAAATTGCAGAAAAGAGTTTTTCATAATTTCGCGACAGGTCTTCTTACCTACTCTAGACAACTTTGTCTAGAGTAAGCATGAATAAATATCTTACACGTTGGCTATTTGGTCAACGTAATCTTAGCTCAGGCTGGCATGTATGTAGCTGCGGACTTATTTAAGTTAAGACCTTACCACTATTTAATCACCCGTATTTTAGGAGGAGACGATTTTCATAAAGGCCAAGGTACTTTTGAAGTAGAAATGAGAGATCTTTCAACTATATTAAAGCTAGCTGATTATAGCAGTTTAATATTAGGGGATGAGATTTGCCATGGTACAGAAGTCAATTCAGGGCTAGCAATATTAGCTGCAACAATCGAAAGATTAACAGCTGCACGAACTAGTTTCGTTCTGACTACTCATTTACATCAGGTTTGTTCTCTAATTGATTCACCGGTTCGGTGTTATCATCTATCTGTTATTCAGCAAGAAGGTATAATTTATGAGCGTAAATTGAAACCTGGTCCGGGGCCCCCTCAGTATGGCATTGAAGTTATGGGGCACATAATTAATGACAGAGAGTTTTATAGTAGTGCTTTAAAATATCGTAAACTTATTAATTGTAAATCA
>CE_IKM001
CATTATAAATAGGCTATTCACTGAAGTTAGTCTCCAGCAGTCCGGTATCAGAGAATATGACGCCAACATGCACACTTACCTGATGCACCCCGGGGTGATGCCAAGCCCCGACAACAGTTGATAGGGCTGGGGGACTTTTGTATGCGCCAACAATATCTCAATTCAGCAGGACATGATTGCCAACAATAGAAATGTCCAGAAGATTGGGCTGAGGGACAGCTCCACCCTCTGTAAACATACCCGGGCAGTTAGTGGCGCCGGTAGACGCGTAAACCCTAACTATAGATATATTTGTAATAAACAAAACGATTACAGGTAGGGCTAAATAATAGCTCAACTGTCTTAGTAGAAATTGCAGAAAAGAGTTTTTCATAATTTCGCGACAGGTCTTCTTACCTACTCTAGACAACTTTGTCTAGAGTAAGCATGAATAAATATCTTACACGTTGGCTATTTGGTCAACGTAATCTTAGCTCAGGCTGGCATGTATGTAGCTGCGGACTTATTTAAGTTAAGACCTTACCACTATTTAATCACCCGTATTTTAGGAGGAGACGATTTTCATAAAGGCCAAGGTACTTTTGAAGTAGAAATGAGAGATCTTTCAACTATATTAAAGCTAGCTGATTATAGCAGTTTAATATTAGGGGATGAGATTTGCCATGGTACAGAAGTCAATTCAGGGCTAGCAATATTAGCTGCAACAATCGAAAGATTAACAGCTGCACGAACTAGTTTCGTTCTGACTACTCATTTACATCAGGTTTGTTCTCTAATTGATTCACCGGTTCGGTGTTATCATCTATCTGTTATTCAGCAAGAAGGTATAATTTATGAGCGTAAATTGAAACCTGGTCCGGGGCCCCCTCAGTATGGCATTGAAGTTATGGGGCACATAATTAATGACAGAGAGTTTTATAGTAGTGCTTTAAAATATCGTAAACTTATTAATTGTAAATCA
>CE_IOU002
CATTATAAATAGGCTATTCACTGAAGTTAGTCTCCAGCAGTCCGGTATCAGAGAATATGACGCCAACATGCACACTTACCTGATGCACCCCGGGGTGATGCCAAGCCCCGACAACAGTTGATAGGGCTGGGGGACTTTTGTATGCGCCAACAATATCTCAATTCAGCAGGACATGATTGCCAACAATAGAAATGTCCAGAAGATTGGGCTGAGGGACAGCTCCACCCTCTGTAAACATACCCGGGCAGTTAGTGGCGCCGGTAGACGCGTAAACCCTAACTATAGATATATTTGTAATAAACAAAACGATTACAGGTAGGGCTAAATAATAGCTCAACTGTCTTAGTAGAAATTGCAGAAAAGAGTTTTTCATAATTTCGCGACAGGTCTTCTTACCTACTCTAGACAACTTTGTCTAGAGTAAGCATGAATAAATATCTTACACGTTGGCTATTTGGTCAACGTAATCTTAGCTCAGGCTGGCATGTATGTAGCTGCGGACTTATTTAAGTTAAGACCTTACCACTATTTAATCACCCGTATTTTAGGAGGAGACGATTTTCATAAAGGCCAAGGTACTTTTGAAGTAGAAATGAGAGATCTTTCAACTATATTAAAGCTAGCTGATTATAGCAGTTTAATATTAGGGGATGAGATTTGCCATGGTACAGAAGTCAATTCAGGGCTAGCAATATTAGCTGCAACAATCGAAAGATTAACAGCTGCACGAACTAGTTTCGTTCTGACTACTCATTTACATCAGGTTTGTTCTCTAATTGATTCACCGGTTCGGTGTTATCATCTATCTGTTATTCAGCAAGAAGGTATAATTTATGAGCGTAAATTGAAACCTGGTCCGGGGCCCCCTCAGTATGGCATTGAAGTTATGGGGCACATAATTAATGACAGAGAGTTTTATAGTAGTGCTTTAAAATATCGTAAACTTATTAATTGTAAATCA
>CE_IOU003
CATTATAAATAGGCTATTCACTGAAGTTAGTCTCCAGCAGTCCGGTATCAGAGAATATGACGCCAACATGCACACTTACCTGATGCACCCCGGGGTGATGCCAAGCCCCGACAACAGTTGATAGGGCTGGGGGACTTTTGTATGCGCCAACAATATCTCAATTCAGCAGGACATGATTGCCAACAATAGAAATGTCCAGAAGATTGGGCTGAGGGACAGCTCCACCCTCTGTAAACATACCCGGGCAGTTAGTGGCGCCGGTAGACGCGTAAACCCTAACTATAGATATATTTGTAATAAACAAAACGATTACAGGTAGGGCTAAATAATAGCTCAACTGTCTTAGTAGAAATTGCAGAAAAGAGTTTTTCATAATTTCGCGACAGGTCTTCTTACCTACTCTAGACAACTTTGTCTAGAGTAAGCATGAATAAATATCTTACACGTTGGCTATTTGGTCAACGTAATCTTAGCTCAGGCTGGCATGTATGTAGCTGCGGACTTATTTAAGTTAAGACCTTACCACTATTTAATCACCCGTATTTTAGGAGGAGACGATTTTCATAAAGGCCAAGGTACTTTTGAAGTAGAAATGAGAGATCTTTCAACTATATTAAAGCTAGCTGATTATAGCAGTTTAATATTAGGGGATGAGATTTGCCATGGTACAGAAGTCAATTCAGGGCTAGCAATATTAGCTGCAACAATCGAAAGATTAACAGCTGCACGAACTAGTTTCGTTCTGACTACTCATTTACATCAGGTTTGTTCTCTAATTGATTCACCGGTTCGGTGTTATCATCTATCTGTTATTCAGCAAGAAGGTATAATTTATGAGCGTAAATTGAAACCTGGTCCGGGGCCCCCTCAGTATGGCATTGAAGTTATGGGGCACATAATTAATGACAGAGAGTTTTATAGTAGTGCTTTAAAATATCGTAAACTTATTAATTGTAAATCA
>CE_IOU004
CATTATAAATAGGCTATTCACTGAAGTTAGTCTCCAGCAGTCCGGTATCAGAGAATATGACGCCAACATGCACACTTACCTGATGCACCCCGGGGTGATGCCAAGCCCCGACAACAGTTGATAGGGCTGGGGGACTTTTGTATGCGCCAACAATATCTCAATTCAGCAGGACATGATTGCCAACAATAGAAATGTCCAGAAGATTGGGCTGAGGGACAGCTCCACCCTCTGTAAACATACCCGGGCAGTTAGTGGCGCCGGTAGACGCGTAAACCCTAACTATAGATATATTTGTAATAAACAAAACGATTACAGGTAGGGCTAAATAATAGCTCAACTGTCTTAGTAGAAATTGCAGAAAAGAGTTTTTCATAATTTCGCGACAGGTCTTCTTACCTACTCTAGACAACTTTGTCTAGAGTAAGCATGAATAAATATCTTACACGTTGGCTATTTGGTCAACGTAATCTTAGCTCAGGCTGGCATGTATGTAGCTGCGGACTTATTTAAGTTAAGACCTTACCACTATTTAATCACCCGTATTTTAGGAGGAGACGATTTTCATAAAGGCCAAGGTACTTTTGAAGTAGAAATGAGAGATCTTTCAACTATATTAAAGCTAGCTGATTATAGCAGTTTAATATTAGGGGATGAGATTTGCCATGGTACAGAAGTCAATTCAGGGCTAGCAATATTAGCTGCAACAATCGAAAGATTAACAGCTGCACGAACTAGTTTCGTTCTGACTACTCATTTACATCAGGTTTGTTCTCTAATTGATTCACCGGTTCGGTGTTATCATCTATCTGTTATTCAGCAAGAAGGTATAATTTATGAGCGTAAATTGAAACCTGGTCCGGGGCCCCCTCAGTATGGCATTGAAGTTATGGGGCACATAATTAATGACAGAGAGTTTTATAGTAGTGCTTTAAAATATCGTAAACTTATTAATTGTAAATCA
>CE_IOU005
CATTATAAATAGGCTATTCACTGAAGTTAGTCTCCAGCAGTCCGGTATCAGAGAATATGACGCCAACATGCACACTTACCTGATGCACCCCGGGGTGATGCCAAGCCCCGACAACAGTTGATAGGGCTGGGGGACTTTTGTATGCGCCAACAATATCTCAATTCAGCAGGACATGATTGCCAACAATAGAAATGTCCAGAAGATTGGGCTGAGGGACAGCTCCACCCTCTGTAAACATACCCGGGCAGTTAGTGGCGCCGGTAGACGCGTAAACCCTAACTATAGATATATTTGTAATAAACAAAACGATTACAGGTAGGGCTAAATAATAGCTCAACTGTCTTAGTAGAAATTGCAGAAAAGAGTTTTTCATAATTTCGCGACAGGTCTTCTTACCTACTCTAGACAACTTTGTCTAGAGTAAGCATGAATAAATATCTTACACGTTGGCTATTTGGTCAACGTAATCTTAGCTCAGGCTGGCATGTATGTAGCTGCGGACTTATTTAAGTTAAGACCTTACCACTATTTAATCACCCGTATTTTAGGAGGAGACGATTTTCATAAAGGCCAAGGTACTTTTGAAGTAGAAATGAGAGATCTTTCAACTATATTAAAGCTAGCTGATTATAGCAGTTTAATATTAGGGGATGAGATTTGCCATGGTACAGAAGTCAATTCAGGGCTAGCAATATTAGCTGCAACAATCGAAAGATTAACAGCTGCACGAACTAGTTTCGTTCTGACTACTCATTTACATCAGGTTTGTTCTCTAATTGATTCACCGGTTCGGTGTTATCATCTATCTGTTATTCAGCAAGAAGGTATAATTTATGAGCGTAAATTGAAACCTGGTCCGGGGCCCCCTCAGTATGGCATTGAAGTTATGGGGCACATAATTAATGACAGAGAGTTTTATAGTAGTGCTTTAAAATATCGTAAACTTATTAATTGTAAATCA
>CE_IZN001
CATTATAAATAGGCTATTCACTGAAGTTAGTCTCCAGCAGTCCGGTATCAGAGAATATGACGCCAACATGCACACTTACCTGATGCACCCCGGGGTGATGCCAAGCCCCGACAACAGTTGATAGGGCTGGGGGACTTTTGTATGCGCCAACAATATCTCAATTCAGCAGGACATGATTGCCAACAATAGAAATGTCCAGAAGATTGGGCTGAGGGACAGCTCCACCCTCTGTAAACATACCCGGGCAGTTAGTGGCGCCGGTAGACGCGTAAACCCTAACTATAGATATATTTGTAATAAACAAAACGATTACAGGTAGGGCTAAATAATAGCTCAACTGTCTTAGTAGAAATTGCAGAAAAGAGTTTTTCATAATTTCGCGACAGGTCTTCTTACCTACTCTAGACAACTTTGTCTAGAGTAAGCATGAATAAATATCTTACACGTTGGCTATTTGGTCAACGTAATCTTAGCTCAGGCTGGCATGTATGTAGCTGCGGACTTATTTAAGTTAAGACCTTACCACTATTTAATCACCCGTATTTTAGGAGGAGACGATTTTCATAAAGGCCAAGGTACTTTTGAAGTAGAAATGAGAGATCTTTCAACTATATTAAAGCTAGCTGATTATAGCAGTTTAATATTAGGGGATGAGATTTGCCATGGTACAGAAGTCAATTCAGGGCTAGCAATATTAGCTGCAACAATCGAAAGATTAACAGCTGCACGAACTAGTTTCGTTCTGACTACTCATTTACATCAGGTTTGTTCTCTAATTGATTCACCGGTTCGGTGTTATCATCTATCTGTTATTCAGCAAGAAGGTATAATTTATGAGCGTAAATTGAAACCTGGTCCGGGGCCCCCTCAGTATGGCATTGAAGTTATGGGGCACATAATTAATGACAGAGAGTTTTATAGTAGTGCTTTAAAATATCGTAAACTTATTAATTGTAAATCA
>CE_NUG001
CATTATAAATAGGCTATTCACTGAAGTTAGTCTCCAGCAGTCCGGTATCAGAGAATATGACGCCAACATGCACACTTACCTGATGCACCCCGGGGTGATGCCAAGCCCCGACAACAGTTGATAGGGCTGGGGGACTTTTGTATGCGCCAACAATATCTCAATTCAGCAGGACATGATTGCCAACAATAGAAATGTCCAGAAGATTGGGCTGAGGGACAGCTCCACCCTCTGTAAACATACCCGGGCAGTTAGTGGCGCCGGTAGACGCGTAAACCCTAACTATAGATATATTTGTAATAAACAAAACGATTACAGGTAGGGCTAAATAATAGCTCAACTGTCTTAGTAGAAATTGCAGAAAAGAGTTTTTCATAATTTCGCGACAGGTCTTCTTACCTACTCTAGACAACTTTGTCTAGAGTAAGCATGAATAAATATCTTACACGTTGGCTATTTGGTCAACGTAATCTTAGCTCAGGCTGGCATGTATGTAGCTGCGGACTTATTTAAGTTAAGACCTTACCACTATTTAATCACCCGTATTTTAGGAGGAGACGATTTTCATAAAGGCCAAGGTACTTTTGAAGTAGAAATGAGAGATCTTTCAACTATATTAAAGCTAGCTGATTATAGCAGTTTAATATTAGGGGATGAGATTTGCCATGGTACAGAAGTCAATTCAGGGCTAGCAATATTAGCTGCAACAATCGAAAGATTAACAGCTGCACGAACTAGTTTCGTTCTGACTACTCATTTACATCAGGTTTGTTCTCTAATTGATTCACCGGTTCGGTGTTATCATCTATCTGTTATTCAGCAAGAAGGTATAATTTATGAGCGTAAATTGAAACCTGGTCCGGGGCCCCCTCAGTATGGCATTGAAGTTATGGGGCACATAATTAATGACAGAGAGTTTTATAGTAGTGCTTTAAAATATCGTAAACTTATTAATTGTAAATCA
>CE_TNG001
CATTATAAATAGGCTATTCACTGAAGTTAGTCTCCAGCAGTCCGGTATCAGAGAATATGACGCCAACATGCACACTTACCTGATGCACCCCGGGGTGATGCCAAGCCCCGACAACAGTTGATAGGGCTGGGGGACTTTTGTATGCGCCAACAATATCTCAATTCAGCAGGACATGATTGCCAACAATAGAAATGTCCAGAAGATTGGGCTGAGGGACAGCTCCACCCTCTGTAAACATACCCGGGCAGTTAGTGGCGCCGGTAGACGCGTAAACCCTAACTATAGATATATTTGTAATAAACAAAACGATTACAGGTAGGGCTAAATAATAGCTCAACTGTCTTAGTAGAAATTGCAGAAAAGAGTTTTTCATAATTTCGCGACAGGTCTTCTTACCTACTCTAGACAACTTTGTCTAGAGTAAGCATGAATAAATATCTTACACGTTGGCTATTTGGTCAACGTAATCTTAGCTCAGGCTGGCATGTATGTAGCTGCGGACTTATTTAAGTTAAGACCTTACCACTATTTAATCACCCGTATTTTAGGAGGAGACGATTTTCATAAAGGCCAAGGTACTTTTGAAGTAGAAATGAGAGATCTTTCAACTATATTAAAGCTAGCTGATTATAGCAGTTTAATATTAGGGGATGAGATTTGCCATGGTACAGAAGTCAATTCAGGGCTAGCAATATTAGCTGCAACAATCGAAAGATTAACAGCTGCACGAACTAGTTTCGTTCTGACTACTCATTTACATCAGGTTTGTTCTCTAATTGATTCACCGGTTCGGTGTTATCATCTATCTGTTATTCAGCAAGAAGGTATAATTTATGAGCGTAAATTGAAACCTGGTCCGGGGCCCCCTCAGTATGGCATTGAAGTTATGGGGCACATAATTAATGACAGAGAGTTTTATAGTAGTGCTTTAAAATATCGTAAACTTATTAATTGTAAATCA
>CE_TNG002
CATTATAAATAGGCTATTCACTGAAGTTAGTCTCCAGCAGTCCGGTATCAGAGAATATGACGCCAACATGCACACTTACCTGATGCACCCCGGGGTGATGCCAAGCCCCGACAACAGTTGATAGGGCTGGGGGACTTTTGTATGCGCCAACAATATCTCAATTCAGCAGGACATGATTGCCAACAATAGAAATGTCCAGAAGATTGGGCTGAGGGACAGCTCCACCCTCTGTAAACATACCCGGGCAGTTAGTGGCGCCGGTAGACGCGTAAACCCTAACTATAGATATATTTGTAATAAACAAAACGATTACAGGTAGGGCTAAATAATAGCTCAACTGTCTTAGTAGAAATTGCAGAAAAGAGTTTTTCATAATTTCGCGACAGGTCTTCTTACCTACTCTAGACAACTTTGTCTAGAGTAAGCATGAATAAATATCTTACACGTTGGCTATTTGGTCAACGTAATCTTAGCTCAGGCTGGCATGTATGTAGCTGCGGACTTATTTAAGTTAAGACCTTACCACTATTTAATCACCCGTATTTTAGGAGGAGACGATTTTCATAAAGGCCAAGGTACTTTTGAAGTAGAAATGAGAGATCTTTCAACTATATTAAAGCTAGCTGATTATAGCAGTTTAATATTAGGGGATGAGATTTGCCATGGTACAGAAGTCAATTCAGGGCTAGCAATATTAGCTGCAACAATCGAAAGATTAACAGCTGCACGAACTAGTTTCGTTCTGACTACTCATTTACATCAGGTTTGTTCTCTAATTGATTCACCGGTTCGGTGTTATCATCTATCTGTTATTCAGCAAGAAGGTATAATTTATGAGCGTAAATTGAAACCTGGTCCGGGGCCCCCTCAGTATGGCATTGAAGTTATGGGGCACATAATTAATGACAGAGAGTTTTATAGTAGTGCTTTAAAATATCGTAAACTTATTAATTGTAAATCA
>CE_TNG005
CATTATAAATAGGCTATTCACTGAAGTTAGTCTCCAGCAGTCCGGTATCAGAGAATATGACGCCAACATGCACACTTACCTGATGCACCCCGGGGTGATGCCAAGCCCCGACAACAGTTGATAGGGCTGGGGGACTTTTGTATGCGCCAACAATATCTCAATTCAGCAGGACATGATTGCCAACAATAGAAATGTCCAGAAGATTGGGCTGAGGGACAGCTCCACCCTCTGTAAACATACCCGGGCAGTTAGTGGCGCCGGTAGACGCGTAAACCCTAACTATAGATATATTTGTAATAAACAAAACGATTACAGGTAGGGCTAAATAATAGCTCAACTGTCTTAGTAGAAATTGCAGAAAAGAGTTTTTCATAATTTCGCGACAGGTCTTCTTACCTACTCTAGACAACTTTGTCTAGAGTAAGCATGAATAAATATCTTACACGTTGGCTATTTGGTCAACGTAATCTTAGCTCAGGCTGGCATGTATGTAGCTGCGGACTTATTTAAGTTAAGACCTTACCACTATTTAATCACCCGTATTTTAGGAGGAGACGATTTTCATAAAGGCCAAGGTACTTTTGAAGTAGAAATGAGAGATCTTTCAACTATATTAAAGCTAGCTGATTATAGCAGTTTAATATTAGGGGATGAGATTTGCCATGGTACAGAAGTCAATTCAGGGCTAGCAATATTAGCTGCAACAATCGAAAGATTAACAGCTGCACGAACTAGTTTCGTTCTGACTACTCATTTACATCAGGTTTGTTCTCTAATTGATTCACCGGTTCGGTGTTATCATCTATCTGTTATTCAGCAAGAAGGTATAATTTATGAGCGTAAATTGAAACCTGGTCCGGGGCCCCCTCAGTATGGCATTGAAGTTATGGGGCACATAATTAATGACAGAGAGTTTTATAGTAGTGCTTTAAAATATCGTAAACTTATTAATTGTAAATCA
>CE_TRM001
CATTATAAATAGGCTATTCACTGAAGTTAGTCTCCAGCAGTCCGGTATCAGAGAATATGACGCCAACATGCACACTTACCTGATGCACCCCGGGGTGATGCCAAGCCCCGACAACAGTTGATAGGGCTGGGGGACTTTTGTATGCGCCAACAATATCTCAATTCAGCAGGACATGATTGCCAACAATAGAAATGTCCAGAAGATTGGGCTGAGGGACAGCTCCACCCTCTGTAAACATACCCGGGCAGTTAGTGGCGCCGGTAGACGCGTAAACCCTAACTATAGATATATTTGTAATAAACAAAACGATTACAGGTAGGGCTAAATAATAGCTCAACTGTCTTAGTAGAAATTGCAGAAAAGAGTTTTTCATAATTTCGCGACAGGTCTTCTTACCTACTCTAGACAACTTTGTCTAGAGTAAGCATGAATAAATATCTTACACGTTGGCTATTTGGTCAACGTAATCTTAGCTCAGGCTGGCATGTATGTAGCTGCGGACTTATTTAAGTTAAGACCTTACCACTATTTAATCACCCGTATTTTAGGAGGAGACGATTTTCATAAAGGCCAAGGTACTTTTGAAGTAGAAATGAGAGATCTTTCAACTATATTAAAGCTAGCTGATTATAGCAGTTTAATATTAGGGGATGAGATTTGCCATGGTACAGAAGTCAATTCAGGGCTAGCAATATTAGCTGCAACAATCGAAAGATTAACAGCTGCACGAACTAGTTTCGTTCTGACTACTCATTTACATCAGGTTTGTTCTCTAATTGATTCACCGGTTCGGTGTTATCATCTATCTGTTATTCAGCAAGAAGGTATAATTTATGAGCGTAAATTGAAACCTGGTCCGGGGCCCCCTCAGTATGGCATTGAAGTTATGGGGCACATAATTAATGACAGAGAGTTTTATAGTAGTGCTTTAAAATATCGTAAACTTATTAATTGTAAATCA
>CE_YAK002
CATTATAAATAGGCTATTCACTGAAGTTAGTCTCCAGCAGTCCGGTATCAGAGAATATGACGCCAACATGCACACTTACCTGATGCACCCCGGGGTGATGCCAAGCCCCGACAACAGTTGATAGGGCTGGGGGACTTTTGTATGCGCCAACAATATCTCAATTCAGCAGGACATGATTGCCAACAATAGAAATGTCCAGAAGATTGGGCTGAGGGACAGCTCCACCCTCTGTAAACATACCCGGGCAGTTAGTGGCGCCGGTAGACGCGTAAACCCTAACTATAGATATATTTGTAATAAACAAAACGATTACAGGTAGGGCTAAATAATAGCTCAACTGTCTTAGTAGAAATTGCAGAAAAGAGTTTTTCATAATTTCGCGACAGGTCTTCTTACCTACTCTAGACAACTTTGTCTAGAGTAAGCATGAATAAATATCTTACACGTTGGCTATTTGGTCAACGTAATCTTAGCTCAGGCTGGCATGTATGTAGCTGCGGACTTATTTAAGTTAAGACCTTACCACTATTTAATCACCCGTATTTTAGGAGGAGACGATTTTCATAAAGGCCAAGGTACTTTTGAAGTAGAAATGAGAGATCTTTCAACTATATTAAAGCTAGCTGATTATAGCAGTTTAATATTAGGGGATGAGATTTGCCATGGTACAGAAGTCAATTCAGGGCTAGCAATATTAGCTGCAACAATCGAAAGATTAACAGCTGCACGAACTAGTTTCGTTCTGACTACTCATTTACATCAGGTTTGTTCTCTAATTGATTCACCGGTTCGGTGTTATCATCTATCTGTTATTCAGCAAGAAGGTATAATTTATGAGCGTAAATTGAAACCTGGTCCGGGGCCCCCTCAGTATGGCATTGAAGTTATGGGGCACATAATTAATGACAGAGAGTTTTATAGTAGTGCTTTAAAATATCGTAAACTTATTAATTGTAAATCA
>CK_IOU002
CATTATAAAAAGGCTATTCACTGAAGTTAGTCTCCAGCAGTCCGGTATCAGAGAATATGACGCCAACATGCACACTTACCTGATGCACCCCGGGGTGATGCCAAGCCCCGACAACAGTTGATAGG-CTGGGGGACTTTTGTATGCGCCAACAATATCTCAATTCAGCAGGACATGATTGCCAACAATAGAAATGTCCAGAAGATTGGGCTGAGGGACAGCTCCACCCTCTGTAAACATACCCGGGCAGTTAGTGGCGCCGGTAGACGCGTAAACCCTAACTATAGATATATTTGTAATAAACAAAACGATTACAGGTAGGGCTAAATAATAGCTCAACTGTCTTAGTAGAAATTGCAGAAAAGAGTTTTTCATAATTTCGCGACAGGTCTTCTTACCTACTCTAGACAACTTTGTCTAGAGTAAGCATGAATAAATATCTTACACGTTGGCTATTTGGTCAACGTAATCTTAGCTCAGGCTGGCATGTATGTAGCTGCGGACTTATTTAAGTTAAGACCTTACCACTATTTAATCACCCGTATTTTAGGAGGAGACGATTTTCATAAAGGCCAAGGTACTTTTGAAGTAGAAATGAGAGATCTTTCAACTATATTAAAGCTAGCTGATTATAGCAGTTTAATATTAGGGGATGAGATTTGCCATGGTACAGAAGTCAATTCAGGGCTAGCAATATTAGCTGCAACAATCGAAAGATTAACAGCTGCACGAACTAGTTTCGTTCTGACTACTCATTTACATCAGGTTTGTTCTCTAATTGATTCACCGGTTCGGTGTTATCATCTATCTGTTATTCAGCAAGAAGGTATAATTTATGAGCGTAAATTGAAACCTGGTCCGGGGCCCCCTCAGTATGGCATTGAAGTTATGGGGCACATAATTAATGACAGAGAGTTTTATAGTAGTGCTTTAAAATATCGTAAACTTATTAATTGTAAATCA
>CK_IOU003
CATTATAAAAAGGCTATTCACTGAAGTTAGTCTCCAGCAGTCCGGTATCAGAGAATATGACGCCAACATGCACACTTACCTGATGCACCCCGGGGTGATGCCAAGCCCCGACAACAGTTGATAGGGCTGGGGGACTTTTGTATGCGCCAACAATATCTCAATTCAGCAGGACATGATTGCCAACAATAGAAATGTCCAGAAGATTGGGCTGAGGGACAGCTCCACCCTCTGTAAACATACCCGGGCAGTTAGTGGCGCCGGTAGACGCGTAAACCCTAACTATAGATATATTTGTAATAAACAAAACGATTACAGGTAGGGCTAAATAATAGCTCAACTGTCTTAGTAGAAATTGCAGAAAAGAGTTTTTCATAATTTCGCGACAGGTCTTCTTACCTACTCTAGACAACTTTGTCTAGAGTAAGCATGAATAAATATCTTACACGTTGGCTATTTGGTCAACGTAATCTTAGCTCAGGCTGGCATGTATGTAGCTGCGGACTTATTTAAGTTAAGACCTTACCACTATTTAATCACCCGTATTTTAGGAGGAGACGATTTTCATAAAGGCCAAGGTACTTTTGAAGTAGAAATGAGAGATCTTTCAACTATATTAAAGCTAGCTGATTATAGCAGTTTAATATTAGGGGATGAGATTTGCCATGGTACAGAAGTCAATTCAGGGCTAGCAATATTAGCTGCAACAATCGAAAGATTAACAGCTGCACGAACTAGTTTCGTTCTGACTACTCATTTACATCAGGTTTGTTCTCTAATTGATTCACCGGTTCGGTGTTATCATCTATCTGTTATTCAGCAAGAAGGTATAATTTATGAGCGTAAATTGAAACCTGGTCCGGGGCCCCCTCAGTATGGCATTGAAGTTATGGGGCACATAATTAATGACAGAGAGTTTTATAGTAGTGCTTTAAAATATCGTAAACTTATTAATTGTAAATCA
>CK_IOU004
CATTATAAAAAGGCTATTCACTGAAGTTAGTCTCCAGCAGTCCGGTATCAGAGAATATGACGCCAACATGCACACTTACCTGATGCACCCCGGGGTGATGCCAAGCCCCGACAACAGTTGATAGG-CTGGGGGACTTTTGTATGCGCCAACAATATCTCAATTCAGCAGGACATGATTGCCAACAATAGAAATGTCCAGAAGATTGGGCTGAGGGACAGCTCCACCCTCTGTAAACATACCCGGGCAGTTAGTGGCGCCGGTAGACGCGTAAACCCTAACTATAGATATATTTGTAATAAACAAAACGATTACAGGTAGGGCTAAATAATAGCTCAACTGTCTTAGTAGAAATTGCAGAAAAGAGTTTTTCATAATTTCGCGACAGGTCTTCTTACCTACTCTAGACAACTTTGTCTAGAGTAAGCATGAATAAATATCTTACACGTTGGCTATTTGGTCAACGTAATCTTAGCTCAGGCTGGCATGTATGTAGCTGCGGACTTATTTAAGTTAAGACCTTACCACTATTTAATCACCCGTATTTTAGGAGGAGACGATTTTCATAAAGGCCAAGGTACTTTTGAAGTAGAAATGAGAGATCTTTCAACTATATTAAAGCTAGCTGATTATAGCAGTTTAATATTAGGGGATGAGATTTGCCATGGTACAGAAGTCAATTCAGGGCTAGCAATATTAGCTGCAACAATCGAAAGATTAACAGCTGCACGAACTAGTTTCGTTCTGACTACTCATTTACATCAGGTTTGTTCTCTAATTGATTCACCGGTTCGGTGTTATCATCTATCTGTTATTCAGCAAGAAGGTATAATTTATGAGCGTAAATTGAAACCTGGTCCGGGGCCCCCTCAGTATGGCATTGAAGTTATGGGGCACATAATTAATGACAGAGAGTTTTATAGTAGTGCTTTAAAATATCGTAAACTTATTAATTGTAAATCA
>CK_IOU006
CATTATAAAAAGGCTATTCACTGAAGTTAGTCTCCAGCAGTCCGGTATCAGAGAATATGACGCCAACATGCACACTTACCTGATGCACCCCGGGGTGATGCCAAGCCCCGACAACAGTTGATAGGGCTGGGGGACTTTTGTATGCGCCAACAATATCTCAATTCAGCAGGACATGATTGCCAACAATAGAAATGTCCAGAAGATTGGGCTGAGGGACAGCTCCACCCTCTGTAAACATACCCGGGCAGTTAGTGGCGCCGGTAGACGCGTAAACCCTAACTATAGATATATTTGTAATAAACAAAACGATTACAGGTAGGGCTAAATAATAGCTCAACTGTCTTAGTAGAAATTGCAGAAAAGAGTTTTTCATAATTTCGCGACAGGTCTTCTTACCTACTCTAGACAACTTTGTCTAGAGTAAGCATGAATAAATATCTTACACGTTGGCTATTTGGTCAACGTAATCTTAGCTCAGGCTGGCATGTATGTAGCTGCGGACTTATTTAAGTTAAGACCTTACCACTATTTAATCACCCGTATTTTAGGAGGAGACGATTTTCATAAAGGCCAAGGTACTTTTGAAGTAGAAATGAGAGATCTTTCAACTATATTAAAGCTAGCTGATTATAGCAGTTTAATATTAGGGGATGAGATTTGCCATGGTACAGAAGTCAATTCAGGGCTAGCAATATTAGCTGCAACAATCGAAAGATTAACAGCTGCACGAACTAGTTTCGTTCTGACTACTCATTTACATCAGGTTTGTTCTCTAATTGATTCACCGGTTCGGTGTTATCATCTATCTGTTATTCAGCAAGAAGGTATAATTTATGAGCGTAAATTGAAACCTGGTCCGGGGCCCCCTCAGTATGGCATTGAAGTTATGGGGCACATAATTAATGACAGAGAGTTTTATAGTAGTGCTTTAAAATATCGTAAACTTATTAATTGTAAATCA
>CK_TAK001
CATTATAAAAAGGCTATTCACTGAAGTTAGTCTCCAGCAGTCCGGTATCAGAGAATATGACGCCAACATGCACACTTACCTGATGCACCCCGGGGTGATGCCAAGCCCCGACAACAGTTGATAGG-CTGGGGGACTTTTGTATGCGCCAACAATATCTCAATTCAGCAGGACATGATTGCCAACAATAGAAATGTCCAGAAGATTGGGCTGAGGGACAGCTCCACCCTCTGTAAACATACCCGGGCAGTTAGTGGCGCCGGTAGACGCGTAAACCCTAACTATAGATATATTTGTAATAAACAAAACGATTACAGGTAGGGCTAAATAATAGCTCAACTGTCTTAGTAGAAATTGCAGAAAAGAGTTTTTCATAATTTCGCGACAGGTCTTCTTACCTACTCTAGACAACTTTGTCTAGAGTAAGCATGAATAAATATCTTACACGTTGGCTATTTGGTCAACGTAATCTTAGCTCAGGCTGGCATGTATGTAGCTGCGGACTTATTTAAGTTAAGACCTTACCACTATTTAATCACCCGTATTTTAGGAGGAGACGATTTTCATAAAGGCCAAGGTACTTTTGAAGTAGAAATGAGAGATCTTTCAACTATATTAAAGCTAGCTGATTATAGCAGTTTAATATTAGGGGATGAGATTTGCCATGGTACAGAAGTCAATTCAGGGCTAGCAATATTAGCTGCAACAATCGAAAGATTAACAGCTGCACGAACTAGTTTCGTTCTGACTACTCATTTACATCAGGTTTGTTCTCTAATTGATTCACCGGTTCGGTGTTATCATCTATCTGTTATTCAGCAAGAAGGTATAATTTATGAGCGTAAATTGAAACCTGGTCCGGGGCCCCCTCAGTATGGCATTGAAGTTATGGGGCACATAATTAATGACAGAGAGTTTTATAGTAGTGCTTTAAAATATCGTAAACTTATTAATTGTAAATCA
>CK_TAK002
CATTATAAATAGGCTATTCACTGAAGTTAGTCTCCAGCAGTCCGGTATCAGAGAATATGACGCCAACATGCACACTTACCTGATGCACCCCGGGGTGATGCCAAGCCCCGACAACAGTTGATAGGGCTGGGGGACTTTTGTATGCGCCAACAATATCTCAATTCAGCAGGACATGATTGCCAACAATAGAAATGTCCAGAAGATTGGGCTGAGGGACAGCTCCACCCTCTGTAAACATACCCGGGCAGTTAGTGGCGCCGGTAGACGCGTAAACCCTAACTATAGATATATTTGTAATAAACAAAACGATTACAGGTAGGGCTAAATAATAGCTCAACTGTCTTAGTAGAAATTGCAGAAAAGAGTTTTTCATAATTTCGCGACAGGTCTTCTTACCTACTCTAGACAACTTTGTCTAGAGTAAGCATGAATAAATATCTTACACGTTGGCTATTTGGTCAACGTAATCTTAGCTCAGGCTGGCATGTATGTAGCTGCGGACTTATTTAAGTTAAGACCTTACCACTATTTAATCACCCGTATTTTAGGAGGAGACGATTTTCATAAAGGCCAAGGTACTTTTGAAGTAGAAATGAGAGATCTTTCAACTATATTAAAGCTAGCTGATTATAGCAGTTTAATATTAGGGGATGAGATTTGCCATGGTACAGAAGTCAATTCAGGGCTAGCAATATTAGCTGCAACAATCGAAAGATTAACAGCTGCACGAACTAGTTTCGTTCTGACTACTCATTTACATCAGGTTTGTTCTCTAATTGATTCACCGGTTCGGTGTTATCATCTATCTGTTATTCAGCAAGAAGGTATAATTTATGAGCGTAAATTGAAACCTGGTCCGGGGCCCCCTCAGTATGGCATTGAAGTTATGGGGCACATAATTAATGACAGAGAGTTTTATAGTAGTGCTTTAAAATATCGTAAACTTATTAATTGTAAATCA
>CK_TAK003
CATTATAAATAGGCTATTCACTGAAGTTAGTCTCCAGCAGTCCGGTATCAGAGAATATGACGCCAACATGCACACTTACCTGATGCACCCCGGGGTGATGCCAAGCCCCGACAACAGTTGATAGGGCTGGGGGACTTTTGTATGCGCCAACAATATCTCAATTCAGCAGGACATGATTGCCAACAATAGAAATGTCCAGAAGATTGGGCTGAGGGACAGCTCCACCCTCTGTAAACATACCCGGGCAGTTAGTGGCGCCGGTAGACGCGTAAACCCTAACTATAGATATATTTGTAATAAACAAAACGATTACAGGTAGGGCTAAATAATAGCTCAACTGTCTTAGTAGAAATTGCAGAAAAGAGTTTTTCATAATTTCGCGACAGGTCTTCTTACCTACTCTAGACAACTTTGTCTAGAGTAAGCATGAATAAATATCTTACACGTTGGCTATTTGGTCAACGTAATCTTAGCTCAGGCTGGCATGTATGTAGCTGCGGACTTATTTAAGTTAAGACCTTACCACTATTTAATCACCCGTATTTTAGGAGGAGACGATTTTCATAAAGGCCAAGGTACTTTTGAAGTAGAAATGAGAGATCTTTCAACTATATTAAAGCTAGCTGATTATAGCAGTTTAATATTAGGGGATGAGATTTGCCATGGTACAGAAGTCAATTCAGGGCTAGCAATATTAGCTGCAACAATCGAAAGATTAACAGCTGCACGAACTAGTTTCGTTCTGACTACTCATTTACATCAGGTTTGTTCTCTAATTGATTCACCGGTTCGGTGTTATCATCTATCTGTTATTCAGCAAGAAGGTATAATTTATGAGCGTAAATTGAAACCTGGTCCGGGGCCCCCTCAGTATGGCATTGAAGTTATGGGGCACATAATTAATGACAGAGAGTTTTATAGTAGTGCTTTAAAATATCGTAAACTTATTAATTGTAAATCA
>CK_TAK004
CATTATAAATAGGCTATTCACTGAAGTTAGTCTCCAGCAGTCCGGTATCAGAGAATATGACGCCAACATGCACACTTACCTGATGCACCCCGGGGTGATGCCAAGCCCCGACAACAGTTGATAGGGCTGGGGGACTTTTGTATGCGCCAACAATATCTCAATTCAGCAGGACATGATTGCCAACAATAGAAATGTCCAGAAGATTGGGCTGAGGGACAGCTCCACCCTCTGTAAACATACCCGGGCAGTTAGTGGCGCCGGTAGACGCGTAAACCCTAACTATAGATATATTTGTAATAAACAAAACGATTACAGGTAGGGCTAAATAATAGCTCAACTGTCTTAGTAGAAATTGCAGAAAAGAGTTTTTCATAATTTCGCGACAGGTCTTCTTACCTACTCTAGACAACTTTGTCTAGAGTAAGCATGAATAAATATCTTACACGTTGGCTATTTGGTCAACGTAATCTTAGCTCAGGCTGGCATGTATGTAGCTGCGGACTTATTTAAGTTAAGACCTTACCACTATTTAATCACCCGTATTTTAGGAGGAGACGATTTTCATAAAGGCCAAGGTACTTTTGAAGTAGAAATGAGAGATCTTTCAACTATATTAAAGCTAGCTGATTATAGCAGTTTAATATTAGGGGATGAGATTTGCCATGGTACAGAAGTCAATTCAGGGCTAGCAATATTAGCTGCAACAATCGAAAGATTAACAGCTGCACGAACTAGTTTCGTTCTGACTACTCATTTACATCAGGTTTGTTCTCTAATTGATTCACCGGTTCGGTGTTATCATCTATCTGTTATTCAGCAAGAAGGTATAATTTATGAGCGTAAATTGAAACCTGGTCCGGGGCCCCCTCAGTATGGCATTGAAGTTATGGGGCACATAATTAATGACAGAGAGTTTTATAGTAGTGCTTTAAAATATCGTAAACTTATTAATTGTAAATCA
>CK_TAK005
CATTATAAATAGGCTATTCACTGAAGTTAGTCTCCAGCAGTCCGGTATCAGAGAATATGACGCCAACATGCACACTTACCTGATGCACCCCGGGGTGATGCCAAGCCCCGACAACAGTTGATAGGGCTGGGGGACTTTTGTATGCGCCAACAATATCTCAATTCAGCAGGACATGATTGCCAACAATAGAAATGTCCAGAAGATTGGGCTGAGGGACAGCTCCACCCTCTGTAAACATACCCGGGCAGTTAGTGGCGCCGGTAGACGCGTAAACCCTAACTATAGATATATTTGTAATAAACAAAACGATTACAGGTAGGGCTAAATAATAGCTCAACTGTCTTAGTAGAAATTGCAGAAAAGAGTTTTTCATAATTTCGCGACAGGTCTTCTTACCTACTCTAGACAACTTTGTCTAGAGTAAGCATGAATAAATATCTTACACGTTGGCTATTTGGTCAACGTAATCTTAGCTCAGGCTGGCATGTATGTAGCTGCGGACTTATTTAAGTTAAGACCTTACCACTATTTAATCACCCGTATTTTAGGAGGAGACGATTTTCATAAAGGCCAAGGTACTTTTGAAGTAGAAATGAGAGATCTTTCAACTATATTAAAGCTAGCTGATTATAGCAGTTTAATATTAGGGGATGAGATTTGCCATGGTACAGAAGTCAATTCAGGGCTAGCAATATTAGCTGCAACAATCGAAAGATTAACAGCTGCACGAACTAGTTTCGTTCTGACTACTCATTTACATCAGGTTTGTTCTCTAATTGATTCACCGGTTCGGTGTTATCATCTATCTGTTATTCAGCAAGAAGGTATAATTTATGAGCGTAAATTGAAACCTGGTCCGGGGCCCCCTCAGTATGGCATTGAAGTTATGGGGCACATAATTAATGACAGAGAGTTTTATAGTAGTGCTTTAAAATATCGTAAACTTATTAATTGTAAATCA
>CK_TAK007
CATTATAAAAAGGCTATTCACTGAAGTTAGTCTCCAGCAGTCCGGTATCAGAGAATATGACGCCAACATGCACACTTACCTGATGCACCCCGGGGTGATGCCAAGCCCCGACAACAGTTGATAGG-CTGGGGGACTTTTGTATGCGCCAACAATATCTCAATTCAGCAGGACATGATTGCCAACAATAGAAATGTCCAGAAGATTGGGCTGAGGGACAGCTCCACCCTCTGTAAACATACCCGGGCAGTTAGTGGCGCCGGTAGACGCGTAAACCCTAACTATAGATATATTTGTAATAAACAAAACGATTACAGGTAGGGCTAAATAATAGCTCAACTGTCTTAGTAGAAATTGCAGAAAAGAGTTTTTCATAATTTCGCGACAGGTCTTCTTACCTACTCTAGACAACTTTGTCTAGAGTAAGCATGAATAAATATCTTACACGTTGGCTATTTGGTCAACGTAATCTTAGCTCAGGCTGGCATGTATGTAGCTGCGGACTTATTTAAGTTAAGACCTTACCACTATTTAATCACCCGTATTTTAGGAGGAGACGATTTTCATAAAGGCCAAGGTACTTTTGAAGTAGAAATGAGAGATCTTTCAACTATATTAAAGCTAGCTGATTATAGCAGTTTAATATTAGGGGATGAGATTTGCCATGGTACAGAAGTCAATTCAGGGCTAGCAATATTAGCTGCAACAATCGAAAGATTAACAGCTGCACGAACTAGTTTCGTTCTGACTACTCATTTACATCAGGTTTGTTCTCTAATTGATTCACCGGTTCGGTGTTATCATCTATCTGTTATTCAGCAAGAAGGTATAATTTATGAGCGTAAATTGAAACCTGGTCCGGGGCCCCCTCAGTATGGCATTGAAGTTATGGGGCACATAATTAATGACAGAGAGTTTTATAGTAGTGCTTTAAAATATCGTAAACTTATTAATTGTAAATCA
>CK_TAK008
CATTATAAAAAGGCTATTCACTGAAGTTAGTCTCCAGCAGTCCGGTATCAGAGAATATGACGCCAACATGCACACTTACCTGATGCACCCCGGGGTGATGCCAAGCCCCGACAACAGTTGATAGG-CTGGGGGACTTTTGTATGCGCCAACAATATCTCAATTCAGCAGGACATGATTGCCAACAATAGAAATGTCCAGAAGATTGGGCTGAGGGACAGCTCCACCCTCTGTAAACATACCCGGGCAGTTAGTGGCGCCGGTAGACGCGTAAACCCTAACTATAGATATATTTGTAATAAACAAAACGATTACAGGTAGGGCTAAATAATAGCTCAACTGTCTTAGTAGAAATTGCAGAAAAGAGTTTTTCATAATTTCGCGACAGGTCTTCTTACCTACTCTAGACAACTTTGTCTAGAGTAAGCATGAATAAATATCTTACACGTTGGCTATTTGGTCAACGTAATCTTAGCTCAGGCTGGCATGTATGTAGCTGCGGACTTATTTAAGTTAAGACCTTACCACTATTTAATCACCCGTATTTTAGGAGGAGACGATTTTCATAAAGGCCAAGGTACTTTTGAAGTAGAAATGAGAGATCTTTCAACTATATTAAAGCTAGCTGATTATAGCAGTTTAATATTAGGGGATGAGATTTGCCATGGTACAGAAGTCAATTCAGGGCTAGCAATATTAGCTGCAACAATCGAAAGATTAACAGCTGCACGAACTAGTTTCGTTCTGACTACTCATTTACATCAGGTTTGTTCTCTAATTGATTCACCGGTTCGGTGTTATCATCTATCTGTTATTCAGCAAGAAGGTATAATTTATGAGCGTAAATTGAAACCTGGTCCGGGGCCCCCTCAGTATGGCATTGAAGTTATGGGGCACATAATTAATGACAGAGAGTTTTATAGTAGTGCTTTAAAATATCGTAAACTTATTAATTGTAAATCA
>CK_TNG003
CATTATAAAAAGGCTATTCACTGAAGTTAGTCTCCAGCAGTCCGGTATCAGAGAATATGACGCCAACATGCACACTTACCTGATGCACCCCGGGGTGATGCCAAGCCCCGACAACAGTTGATAGG-CTGGGGGACTTTTGTATGCGCCAACAATATCTCAATTCAGCAGGACATGATTGCCAACAATAGAAATGTCCAGAAGATTGGGCTGAGGGACAGCTCCACCCTCTGTAAACATACCCGGGCAGTTAGTGGCGCCGGTAGACGCGTAAACCCTAACTATAGATATATTTGTAATAAACAAAACGATTACAGGTAGGGCTAAATAATAGCTCAACTGTCTTAGTAGAAATTGCAGAAAAGAGTTTTTCATAATTTCGCGACAGGTCTTCTTACCTACTCTAGACAACTTTGTCTAGAGTAAGCATGAATAAATATCTTACACGTTGGCTATTTGGTCAACGTAATCTTAGCTCAGGCTGGCATGTATGTAGCTGCGGACTTATTTAAGTTAAGACCTTACCACTATTTAATCACCCGTATTTTAGGAGGAGACGATTTTCATAAAGGCCAAGGTACTTTTGAAGTAGAAATGAGAGATCTTTCAACTATATTAAAGCTAGCTGATTATAGCAGTTTAATATTAGGGGATGAGATTTGCCATGGTACAGAAGTCAATTCAGGGCTAGCAATATTAGCTGCAACAATCGAAAGATTAACAGCTGCACGAACTAGTTTCGTTCTGACTACTCATTTACATCAGGTTTGTTCTCTAATTGATTCACCGGTTCGGTGTTATCATCTATCTGTTATTCAGCAAGAAGGTATAATTTATGAGCGTAAATTGAAACCTGGTCCGGGGCCCCCTCAGTATGGCATTGAAGTTATGGGGCACATAATTAATGACAGAGAGTTTTATAGTAGTGCTTTAAAATATCGTAAACTTATTAATTGTAAATCA
>AB595189.1_Paracorallium_japonicum_mitochondrial_DNA_complete_genome
-ATTATAAATAAACTATTCATTGAAGTTAGTCTCCAGCAGTCCGGTATCAGAGAATATGTCGCCAACATGCACACTTACCTAATGCACCTTGGGGTGATGCCAAGCCTCTACAACAG-AAAAAGGGCTGGGGG-CTTATAAATGCGCCAACAATATCTC----------------------------------------------------------------------------------------------------------------AACCCTAACTATAGATATATTTATAATAAACAAAACGATTATGGGTAGGGCTAAAAGATAGCCC-CCTGTCTTAGTAGAAATTGCAG-AAAGAGTTTTTCATGATTTCGCGACAGGTCTTCTTACCTACTCTAGACAAAGTTGTCTAGAGTAAGCATGAATAAATATCTTACACGTTGGCTATTTGGTCAACGTAATCTTAGCTCAGGCAGGAATGTATGTAGCTGCGGATGTATTTAAGTTAGTACCTTACCACTATTTAATCACCCGTATTTTAGGGGGAGACGATCTTCATAAAGGTCAGGGTACTTTTGAAGTAGAAATGAGAGATCTTTCAACTATATTAAAGCTAGCTGATTATAGCAGTTTAATATTAGGGGATGAGATTTGCCATGGTACAGAAGTCAGTTCAGGGCTAGCAATATTAGCTGCAACAATTGAAAGATTAACAGCTGCACGAACTAGTTTCGTTCTGACTACTCATCTACATCAGGTTTGTTCTCTGATTGATTCACCAGTTCGGTGTTATCATCTTTCTGTTATTCAGCAAGAAGGGATAATTTATGAACGTAAATTGAAACCTGGTCCGGGGCCCCCTCAGTATGGCATTGAAGTTATGGGGCACATAATTAATGACAGAGAGTTTTATAGTAGTGCTTTAAAATATCGTAAACTTATTAATTGTAAATCA
