# Supplementary material for: Multiplexed ISSR genotyping by sequencing distinguishes two precious coral species (Anthozoa: Octocorallia: Coralliidae) that share a mitochondrial haplotype
Source: PeerJ. 2019 Oct 4;7:e7769. doi: 10.7717/peerj.7769 (PMC6779117; doi:10.7717/peerj.7769)
Supplement: Supplemental Information 4 [file peerj-07-7769-s004.xlsx]

## Sheet: batch_1.structure
		244_51	377_40	394_55	402_8	403_3	418_4	460_73	474_61	478_48	482_16	494_48	543_1	548_59	563_21	572_40	582_6	625_60	629_30	647_12	657_13	664_1	723_5	753_35	785_6	799_23	800_42	819_21	829_2	848_49	856_23	859_29	878_0	902_32	940_8	945_21	978_5	996_12	1001_2	1017_40	1033_25	1064_52	1079_64	1108_0	1118_39	1145_35	1158_8	1166_20	1173_52
OTSH02	1	0	2	2	3	2	0	0	3	4	3	1	3	3	4	1	1	4	3	0	2	1	0	4	3	3	3	1	1	4	0	4	3	1	0	3	0	1	0	4	1	4	4	1	3	2	3	3	2
OTSH02	1	0	4	2	3	3	0	0	3	4	3	1	3	3	4	1	1	4	3	0	2	1	0	4	3	3	3	1	1	4	0	4	3	3	0	3	0	1	0	4	1	4	4	1	3	2	3	3	2
CE-AMM001	1	3	2	2	3	2	3	1	3	4	3	1	3	3	4	1	1	3	3	2	2	1	3	4	3	3	1	2	1	2	1	4	3	3	3	3	1	1	2	4	1	4	4	1	3	2	3	3	2
CE-AMM001	1	3	4	2	3	3	3	1	3	4	3	1	3	3	4	1	1	3	3	2	2	1	3	4	3	3	3	2	3	2	1	4	3	3	3	3	1	1	2	4	1	4	4	1	3	4	3	3	2
CE-HTR001	1	3	2	2	3	3	3	1	3	4	3	1	3	0	0	1	1	0	0	2	2	1	3	4	3	3	0	0	3	2	0	0	3	3	1	3	1	1	1	4	1	4	0	1	3	0	3	3	2
CE-HTR001	1	3	4	2	3	3	3	1	3	4	3	1	3	0	0	1	1	0	0	2	2	1	3	4	3	3	0	0	3	2	0	0	3	3	1	3	1	1	1	4	1	4	0	1	3	0	3	3	2
CE-HTR002	1	0	2	2	3	3	3	1	3	4	3	1	3	0	0	1	1	4	0	2	2	1	3	0	3	3	0	1	3	2	0	4	3	3	0	3	1	1	2	4	1	4	0	0	0	0	0	3	0
CE-HTR002	1	0	4	2	3	3	3	1	3	4	3	1	3	0	0	1	1	4	0	2	2	1	3	0	3	3	0	1	3	2	0	4	3	3	0	3	2	1	2	4	1	4	0	0	0	0	0	3	0
CE-HTR003	1	0	2	2	0	2	3	1	3	0	3	1	0	3	4	0	1	0	3	0	2	1	1	4	0	3	1	0	1	0	3	4	3	0	3	3	1	1	2	4	1	4	4	1	3	2	3	3	0
CE-HTR003	1	0	4	2	0	3	3	1	3	0	3	1	0	3	4	0	1	0	3	0	2	1	3	4	0	3	3	0	3	0	3	4	3	0	3	3	2	1	2	4	1	4	4	3	3	4	3	3	0
CE-IGK003	1	0	2	2	3	2	3	1	3	0	0	1	3	0	4	1	1	4	3	2	2	1	0	4	3	3	0	1	0	2	1	4	3	1	1	3	1	1	1	1	1	4	4	1	0	0	4	3	2
CE-IGK003	1	0	4	2	3	3	3	3	3	0	0	1	3	0	4	1	1	4	3	2	2	1	0	4	3	3	0	1	0	2	1	4	3	3	1	3	1	1	1	4	1	4	4	1	0	0	4	3	2
CE-IGK006	1	3	2	2	3	0	3	1	3	4	3	1	3	0	4	1	0	0	3	2	2	1	3	4	3	3	3	2	1	2	0	4	3	3	1	3	1	1	1	4	1	1	0	1	3	4	3	3	2
CE-IGK006	1	3	4	2	3	0	3	1	3	4	3	1	3	0	4	1	0	0	3	2	2	1	3	4	3	3	3	2	1	2	0	4	3	3	1	3	1	1	1	4	1	4	0	1	3	4	3	3	2
CE-IGK007	1	3	2	2	3	3	3	1	3	4	3	1	0	0	0	1	0	3	3	2	2	1	3	4	3	3	0	1	0	2	1	4	3	3	1	3	1	1	1	0	1	4	4	1	0	0	3	3	0
CE-IGK007	1	3	4	2	3	3	3	1	3	4	3	1	0	0	0	1	0	4	3	2	2	1	3	4	3	3	0	2	0	2	1	4	3	3	1	3	1	1	2	0	1	4	4	1	0	0	3	3	0
CE-IGK008	1	3	2	2	3	2	3	1	3	0	3	1	3	0	0	1	0	3	3	2	0	1	0	4	3	3	3	1	0	2	3	0	3	3	0	3	1	0	1	4	1	4	0	1	0	0	0	0	2
CE-IGK008	1	3	4	2	3	3	3	1	3	0	3	1	3	0	0	1	0	4	3	2	0	1	0	4	3	3	3	2	0	2	3	0	3	3	0	3	1	0	1	4	1	4	0	1	0	0	0	0	2
CE-IGK010	1	0	0	2	3	2	3	1	3	4	3	2	3	3	0	0	1	3	3	3	2	1	0	0	3	0	0	0	3	2	1	0	3	1	0	3	0	1	1	1	0	4	0	1	3	0	0	3	2
CE-IGK010	1	0	0	2	3	2	3	1	3	4	3	2	3	3	0	0	1	4	3	3	2	1	0	0	3	0	0	0	3	2	1	0	3	1	0	3	0	1	2	4	0	4	0	1	3	0	0	3	2
CE-IKM001	1	3	2	2	0	0	3	1	3	0	3	1	3	3	4	1	1	3	3	2	2	1	1	0	3	3	3	1	1	2	0	4	3	3	1	3	0	1	1	4	1	4	4	1	3	0	3	3	2
CE-IKM001	1	3	4	2	0	0	3	1	3	0	3	1	4	3	4	1	1	4	3	2	2	1	3	0	3	3	3	2	1	2	0	4	3	3	1	3	0	1	2	4	1	4	4	1	3	0	3	3	2
CE-IOU005	1	3	2	0	1	2	3	1	3	4	3	1	3	3	4	0	4	0	0	0	2	0	1	2	3	3	0	0	1	0	0	4	3	3	1	0	1	1	0	4	1	4	0	1	1	0	0	3	2
CE-IOU005	1	3	4	0	3	3	3	1	3	4	3	1	3	3	4	0	4	0	0	0	2	0	1	2	3	3	0	0	1	0	0	4	3	3	1	0	1	1	0	4	1	4	0	1	1	0	0	3	2
CE-IOU010	1	3	0	2	1	3	3	1	3	0	3	1	3	3	4	3	0	0	0	2	2	1	1	4	3	3	3	1	3	2	1	4	3	3	1	3	1	1	1	4	1	0	0	1	3	2	0	3	0
CE-IOU010	1	3	0	2	3	3	3	1	3	0	3	1	3	3	4	3	0	0	0	2	2	1	3	4	3	3	3	1	3	2	1	4	3	3	1	3	1	1	2	4	1	0	0	1	3	2	0	3	0
CE-IZN001	1	3	2	2	3	3	3	1	3	4	3	1	3	0	4	1	1	4	3	0	2	0	0	4	3	3	3	1	1	2	0	4	3	3	1	3	1	1	1	0	1	4	0	1	3	0	3	3	2
CE-IZN001	1	3	4	2	3	3	3	1	3	4	3	1	3	0	4	1	1	4	3	0	2	0	0	4	3	3	3	1	3	2	0	4	3	3	1	3	1	1	2	0	1	4	0	1	3	0	3	3	2
CE-NKN001	1	3	0	2	3	2	3	1	3	4	3	1	0	3	4	1	1	0	3	0	2	1	1	4	3	3	3	1	0	2	3	4	3	1	1	3	1	0	0	4	1	4	4	1	0	0	0	3	2
CE-NKN001	1	3	0	2	3	3	3	1	3	4	3	1	0	3	4	1	1	0	3	0	2	1	3	4	3	3	3	2	0	2	3	4	3	3	1	3	1	0	0	4	1	4	4	1	0	0	0	3	2
CE-TAK001	1	3	2	2	3	3	3	1	0	4	3	2	0	3	0	1	0	0	0	2	2	1	3	4	3	3	0	1	1	0	0	4	3	1	0	3	1	0	0	4	1	1	0	1	0	0	0	3	2
CE-TAK001	1	3	4	2	3	3	3	1	0	4	3	2	0	3	0	1	0	0	0	2	2	1	3	4	3	3	0	2	1	0	0	4	3	1	0	3	1	0	0	4	1	1	0	1	0	0	0	3	2
CE-TAK003	1	3	2	2	3	2	3	0	3	4	3	0	0	0	0	0	0	0	0	0	0	1	3	0	3	0	0	1	1	0	0	0	3	0	0	3	1	1	1	4	1	4	4	1	3	2	0	0	2
CE-TAK003	1	3	4	2	3	3	3	0	3	4	3	0	0	0	0	0	0	0	0	0	0	1	3	0	3	0	0	2	1	0	0	0	3	0	0	3	1	1	1	4	1	4	4	1	3	4	0	0	2
CE-TKN002	1	0	0	2	1	2	0	1	3	4	3	1	3	0	4	0	0	4	0	2	2	3	3	4	3	3	3	1	1	2	3	4	3	0	1	3	1	0	0	4	1	4	4	1	3	4	4	3	2
CE-TKN002	1	0	0	2	3	2	0	1	3	4	3	1	3	0	4	0	0	4	0	2	2	3	3	4	3	3	3	1	3	2	3	4	3	0	1	3	1	0	0	4	1	4	4	1	3	4	4	3	2
CE-TKN003	1	3	2	2	3	2	3	1	3	4	3	1	3	0	4	1	1	4	0	3	2	1	1	0	3	3	1	1	3	2	3	4	0	3	1	3	1	0	2	4	1	4	4	0	0	2	0	3	0
CE-TKN003	1	3	4	2	3	3	3	1	3	4	3	1	3	0	4	1	1	4	0	3	2	1	1	0	3	3	3	1	3	2	3	4	0	3	1	3	1	0	2	4	1	4	4	0	0	4	0	3	0
CE-TNG002	1	0	2	2	1	0	0	1	3	4	3	1	3	3	4	0	4	0	3	2	2	0	0	4	3	3	3	2	0	2	0	4	3	1	1	3	1	1	1	4	1	4	0	1	3	2	0	3	2
CE-TNG002	1	0	4	2	3	0	0	1	3	4	3	2	3	3	4	0	4	0	3	2	2	0	0	4	3	3	3	2	0	2	0	4	3	1	1	3	1	1	2	4	1	4	0	1	3	2	0	3	2
CE-TNG005	1	3	0	2	3	3	0	1	3	4	3	1	3	3	0	1	4	4	3	2	2	1	0	4	3	0	3	1	1	0	3	1	3	1	1	3	1	0	1	4	1	4	4	1	3	0	3	3	2
CE-TNG005	1	3	0	2	3	3	0	1	3	4	3	1	3	3	0	1	4	4	3	2	2	1	0	4	3	0	3	1	3	0	3	1	3	3	1	3	1	0	2	4	1	4	4	1	3	0	3	3	2
CE-TNG006	1	3	2	2	3	3	3	1	3	4	1	0	3	0	4	0	1	0	0	3	2	0	0	0	3	0	3	0	1	2	0	4	3	1	0	3	1	1	1	4	0	4	0	1	3	2	3	3	2
CE-TNG006	1	3	4	2	3	3	3	1	3	4	1	0	3	0	4	0	1	0	0	3	2	0	0	0	3	0	3	0	1	2	0	4	3	3	0	3	2	1	2	4	0	4	0	1	3	4	3	3	2
CE-TRM004	1	0	0	2	3	3	3	1	3	4	3	1	3	0	0	1	1	4	3	2	2	1	1	4	3	3	0	1	1	0	0	4	3	3	1	3	1	0	1	4	0	4	0	1	3	0	0	0	2
CE-TRM004	1	0	0	2	3	3	3	1	3	4	3	1	3	0	0	1	1	4	3	2	2	1	3	4	3	3	0	1	3	0	0	4	3	3	1	3	1	0	2	4	0	4	0	1	3	0	0	0	2
CE-YAK002	1	0	2	2	3	3	3	1	3	0	3	1	3	3	0	0	1	0	3	2	2	1	0	4	3	3	0	1	1	2	1	4	3	1	1	3	1	1	1	4	1	4	4	1	0	2	0	3	2
CE-YAK002	1	0	4	2	3	3	3	1	3	0	3	2	3	3	0	0	1	0	3	2	2	1	0	4	3	3	0	2	3	2	1	4	3	3	1	3	1	1	2	4	1	4	4	1	0	4	0	3	2
CE-YAK003	1	3	2	2	3	2	3	1	0	0	3	1	0	3	4	1	1	3	3	0	2	1	1	0	0	3	3	1	1	2	1	0	3	0	1	3	1	0	2	1	0	4	4	1	1	2	3	3	0
CE-YAK003	1	3	4	2	3	2	3	1	0	0	3	1	0	3	4	1	1	4	3	0	2	1	3	0	0	3	3	2	1	2	1	0	3	0	1	3	1	0	2	4	0	4	4	1	3	2	3	3	0
CE-YAK004	1	3	0	2	3	2	3	1	3	4	3	1	3	0	0	1	4	3	0	2	0	1	1	0	3	0	1	1	1	2	1	0	3	3	1	3	1	1	1	4	1	4	0	1	1	0	3	3	2
CE-YAK004	1	3	0	2	3	3	3	1	3	4	3	2	3	0	0	1	4	4	0	2	0	1	3	0	3	0	3	2	1	2	1	0	3	3	1	3	1	1	1	4	1	4	0	1	3	0	3	3	2
CE-YAK006	1	0	2	2	3	0	3	1	3	4	3	1	0	3	4	1	0	0	3	0	0	1	0	4	3	3	3	1	0	2	1	4	3	0	1	3	1	1	1	1	1	4	0	1	1	2	3	3	0
CE-YAK006	1	0	4	2	3	0	3	1	3	4	3	1	0	3	4	1	0	0	3	0	0	1	0	4	3	3	3	2	0	2	1	4	3	0	1	3	1	1	1	4	1	4	0	1	3	2	3	3	0
CK-IOU002	2	0	0	2	3	3	0	0	3	0	0	2	3	3	4	3	1	4	3	3	4	1	1	0	3	1	3	1	1	2	0	0	3	3	0	0	0	1	2	1	3	0	4	0	1	0	3	3	0
CK-IOU002	2	0	0	2	3	3	0	0	3	0	0	2	3	3	4	3	1	4	3	3	4	1	1	0	3	3	3	1	1	2	0	0	3	3	0	0	0	1	2	1	3	0	4	0	1	0	3	3	0
CK-IOU003	2	3	4	0	3	0	3	1	3	0	1	2	3	0	4	3	1	4	3	3	0	1	0	2	3	3	3	1	1	2	0	4	3	3	1	3	1	1	0	1	3	1	4	3	0	2	3	3	0
CK-IOU003	2	3	4	0	3	0	3	3	3	0	1	2	3	0	4	3	1	4	3	3	0	1	0	2	3	3	3	1	1	2	0	4	3	3	1	3	1	1	0	4	3	1	4	3	0	2	3	3	0
CK-IOU004	2	3	4	2	3	3	3	1	3	0	0	2	0	4	4	3	1	4	3	3	4	1	1	4	3	3	3	1	1	2	3	4	0	3	3	3	1	1	2	4	1	1	4	1	0	2	3	3	2
CK-IOU004	2	3	4	2	3	3	3	3	3	0	0	2	0	4	4	3	1	4	3	3	4	1	1	4	3	3	3	1	1	2	3	4	0	3	3	3	1	1	2	4	3	1	4	3	0	2	3	3	2
CK-IOU006	2	3	0	2	3	0	3	0	3	4	1	2	3	3	0	3	1	4	3	3	4	0	1	4	3	0	0	1	0	0	0	4	1	3	0	3	1	1	0	4	1	1	0	3	0	2	3	0	2
CK-IOU006	2	3	0	2	3	0	3	0	3	4	1	2	3	4	0	3	1	4	3	3	4	0	1	4	3	0	0	1	0	0	0	4	1	3	0	3	1	1	0	4	3	4	0	3	0	2	3	0	2
CK-IOU007	2	3	4	2	3	0	3	3	3	4	1	2	3	3	4	3	1	4	0	3	4	1	1	4	3	0	0	1	1	2	3	4	0	3	1	0	1	1	1	1	0	4	4	1	0	2	3	1	2
CK-IOU007	2	3	4	2	3	0	3	3	3	4	1	2	3	3	4	3	1	4	0	3	4	1	1	4	3	0	0	1	1	2	3	4	0	3	1	0	1	1	2	4	0	4	4	1	0	2	3	3	2
CK-TAK001	2	3	4	2	3	0	0	1	1	4	1	2	3	4	4	3	0	0	3	0	4	1	1	4	3	3	3	1	1	2	3	4	0	3	1	3	0	1	1	0	1	4	4	3	1	2	3	0	0
CK-TAK001	2	3	4	2	3	0	0	3	3	4	1	2	3	4	4	3	0	0	3	0	4	1	3	4	3	3	3	1	1	2	3	4	0	3	1	3	0	1	2	0	3	4	4	3	3	2	3	0	0
CK-TAK002	2	3	4	2	0	3	3	0	3	4	1	2	3	0	4	3	1	4	0	3	4	1	0	4	3	3	3	1	1	0	0	4	3	3	3	0	1	1	2	1	1	1	4	3	1	2	3	0	2
CK-TAK002	2	3	4	2	0	3	3	0	3	4	1	2	3	0	4	3	1	4	0	3	4	1	0	4	3	3	3	1	1	0	0	4	3	3	3	0	1	1	2	1	3	1	4	3	1	2	3	0	2
CK-TAK003	2	3	4	2	3	3	3	1	3	0	1	2	3	4	0	3	1	0	3	3	4	1	1	4	3	0	3	1	1	2	0	0	1	3	1	0	0	1	2	1	1	1	4	3	3	2	3	3	2
CK-TAK003	2	3	4	2	3	3	3	1	3	0	1	2	3	4	0	3	1	0	3	3	4	1	1	4	3	0	3	1	1	2	0	0	1	3	1	0	0	1	2	1	3	4	4	3	3	2	3	3	2
CK-TAK004	2	1	4	2	3	0	3	3	3	0	0	2	3	3	4	3	1	4	3	3	4	1	1	0	3	3	3	1	1	0	0	4	3	3	1	3	1	1	1	1	1	1	4	0	1	2	0	3	0
CK-TAK004	2	3	4	2	3	0	3	3	3	0	0	2	3	3	4	3	1	4	3	3	4	1	1	0	3	3	3	1	1	0	0	4	3	3	1	3	1	1	2	1	3	4	4	0	1	2	0	3	0
CK-TAK005	2	3	4	2	3	3	3	1	3	4	1	2	3	3	4	3	0	4	3	3	4	1	1	0	1	3	3	1	1	2	3	4	3	3	1	3	1	1	1	1	3	1	4	1	1	0	3	0	2
CK-TAK005	2	3	4	2	3	3	3	3	3	4	1	2	3	4	4	3	0	4	3	3	4	1	1	0	3	3	3	1	1	4	3	4	3	3	1	3	1	1	2	4	3	4	4	3	3	0	3	0	2
CK-TAK006	2	0	4	2	3	3	3	1	3	4	1	2	0	0	4	3	1	4	3	3	4	0	1	4	3	0	3	1	1	2	3	4	3	3	0	0	1	1	2	4	0	0	4	3	1	2	3	3	2
CK-TAK006	2	0	4	2	3	3	3	3	3	4	1	2	0	0	4	3	1	4	3	3	4	0	1	4	3	0	3	1	1	2	3	4	3	3	0	0	1	1	2	4	0	0	4	3	1	2	3	3	2
CK-TAK008	2	0	4	2	3	0	3	1	3	0	1	2	0	3	4	3	1	4	1	3	0	1	1	0	3	3	3	1	1	2	3	4	0	0	0	3	1	1	0	1	0	1	4	3	1	2	0	0	2
CK-TAK008	2	0	4	2	3	0	3	1	3	0	1	2	0	3	4	3	1	4	3	3	0	1	1	0	3	3	3	1	1	2	3	4	0	0	0	3	1	1	0	1	0	1	4	3	1	2	0	0	2
CK-TNG002	2	3	4	0	3	3	3	0	3	0	1	2	3	0	0	3	1	4	3	3	0	1	1	4	3	0	3	1	1	0	3	4	3	3	1	3	0	1	0	1	1	1	0	3	1	2	0	0	2
CK-TNG002	2	3	4	0	3	3	3	0	3	0	1	2	3	0	0	3	1	4	3	3	0	1	3	4	3	0	3	1	1	0	3	4	3	3	1	3	0	1	0	4	3	1	0	3	1	2	0	0	2
CKA01	2	0	4	2	3	3	3	1	3	4	1	2	3	3	4	3	1	4	3	3	0	1	1	4	3	3	3	1	1	2	3	4	3	3	1	3	1	0	2	1	3	1	4	3	1	2	3	3	0
CKA01	2	0	4	2	3	3	3	3	3	4	1	2	3	4	4	3	1	4	3	3	0	1	1	4	3	3	3	1	1	4	3	4	3	3	1	3	1	0	2	4	3	1	4	3	3	2	3	3	0
CKF-Q-O	2	3	4	0	3	0	3	1	3	4	1	0	0	3	4	3	1	0	3	3	4	1	1	4	1	3	3	1	1	2	3	4	1	3	1	3	1	1	0	1	1	4	4	1	1	2	3	3	2
CKF-Q-O	2	3	4	0	3	0	3	3	3	4	1	0	0	4	4	3	1	0	3	3	4	1	1	4	1	3	3	1	1	4	3	4	1	3	1	3	1	1	0	1	3	4	4	3	1	2	3	3	2
CKF02	2	0	4	0	3	3	3	1	0	4	1	2	3	3	4	3	1	4	3	3	0	1	1	0	3	3	3	1	1	2	3	4	0	0	0	3	1	1	2	1	3	1	4	0	1	0	3	3	2
CKF02	2	0	4	0	3	3	3	1	0	4	1	2	3	4	4	3	1	4	3	3	0	1	1	0	3	3	3	1	1	4	3	4	0	0	0	3	1	1	2	4	3	4	4	0	1	0	3	3	2
CKF05	2	0	4	2	3	3	3	3	1	4	1	0	0	4	4	3	4	4	3	3	4	1	1	4	3	3	3	1	1	2	3	4	0	0	3	3	0	1	2	4	0	1	4	3	0	2	3	3	2
CKF05	2	0	4	2	3	3	3	3	1	4	1	0	0	4	4	3	4	4	3	3	4	1	1	4	3	3	3	1	1	4	3	4	0	0	3	3	0	1	2	4	0	4	4	3	0	2	3	3	2
CKF06	2	3	4	2	3	3	3	1	0	4	1	2	3	3	4	3	1	4	3	3	4	0	1	4	3	3	3	1	1	2	3	4	3	1	1	3	1	1	2	4	0	1	4	0	1	2	3	3	2
CKF06	2	3	4	4	3	3	3	3	0	4	1	2	3	3	4	3	1	4	3	3	4	0	1	4	3	3	3	1	1	4	3	4	3	3	1	3	1	1	2	4	0	1	4	0	1	2	3	3	2
CKF07	2	3	4	2	3	3	3	1	3	4	1	0	0	3	4	3	0	4	0	3	4	1	0	4	3	0	3	1	1	2	3	4	3	3	0	0	1	1	0	4	0	1	4	1	1	2	3	3	2
CKF07	2	3	4	2	3	3	3	3	3	4	1	0	0	3	4	3	0	4	0	3	4	1	0	4	3	0	3	1	1	4	3	4	3	3	0	0	1	1	0	4	0	1	4	3	1	2	3	3	2
CKF09	2	3	4	2	3	3	3	1	3	4	1	0	3	3	4	3	1	4	3	3	4	1	1	4	3	3	3	1	1	2	3	4	3	3	1	3	1	0	1	1	1	1	4	1	1	0	3	1	2
CKF09	2	3	4	2	3	3	3	3	3	4	1	0	3	3	4	3	1	4	3	3	4	1	1	4	3	3	3	1	1	4	3	4	3	3	1	3	1	0	2	1	3	1	4	3	1	0	3	3	2
CKF10	2	0	2	0	3	3	3	1	0	4	0	2	3	3	4	3	1	4	3	3	0	1	1	4	3	3	3	1	0	2	3	4	0	0	3	3	1	0	0	1	1	1	4	3	0	2	3	3	2
CKF10	2	0	4	0	3	3	3	3	0	4	0	2	3	3	4	3	1	4	3	3	0	1	1	4	3	3	3	1	0	4	3	4	0	0	3	3	1	0	0	4	1	1	4	3	0	2	3	3	2
CKF18	2	0	4	2	3	3	3	0	1	0	1	0	3	3	4	3	1	0	3	3	4	1	1	4	3	0	3	1	1	2	3	4	3	0	1	3	1	1	2	4	0	1	4	0	1	2	0	3	4
CKF18	2	0	4	2	3	3	3	0	3	0	1	0	3	3	4	3	1	0	3	3	4	1	1	4	3	0	3	1	1	2	3	4	3	0	1	3	1	1	2	4	0	4	4	0	1	2	0	3	4
CKSH01	2	0	4	2	3	3	3	3	3	0	1	2	3	3	0	3	4	4	3	3	0	0	0	4	3	0	3	1	1	2	3	4	3	3	1	0	1	1	2	1	1	0	4	3	1	2	3	3	2
CKSH01	2	0	4	2	3	3	3	3	3	0	1	2	3	3	0	3	4	4	3	3	0	0	0	4	3	0	3	1	1	2	3	4	3	3	1	0	1	1	2	4	1	0	4	3	3	2	3	3	2
CKSH02	2	3	4	0	3	3	3	3	0	4	1	2	0	3	4	3	1	4	3	3	0	1	0	4	3	3	3	1	1	2	3	4	0	3	1	3	1	0	2	4	1	1	4	3	1	2	3	3	2
CKSH02	2	3	4	0	3	3	3	3	0	4	1	2	0	3	4	3	1	4	3	3	0	1	0	4	3	3	3	1	1	2	3	4	0	3	1	3	1	0	2	4	3	1	4	3	1	2	3	3	2
CKSH03	2	3	4	0	3	3	3	0	3	0	1	2	3	4	4	3	1	4	3	3	0	1	1	4	3	3	3	1	0	2	3	4	0	3	1	3	1	1	2	1	0	1	4	0	1	2	3	0	0
CKSH03	2	3	4	0	3	3	3	0	3	0	1	2	3	4	4	3	1	4	3	3	0	1	3	4	3	3	3	1	0	4	3	4	0	3	1	3	1	1	2	4	0	4	4	0	1	2	3	0	0
CKSH05	2	3	4	2	3	3	3	0	0	0	1	0	0	3	4	3	1	4	3	3	4	1	1	4	3	0	3	1	0	2	3	4	0	3	0	0	1	1	2	1	1	0	3	1	1	2	3	3	2
CKSH05	2	3	4	2	3	3	3	0	0	0	1	0	0	3	4	3	1	4	3	3	4	1	1	4	3	0	3	1	0	4	3	4	0	3	0	0	1	1	2	4	3	0	4	1	3	2	3	3	2
CKSH06	2	3	4	2	3	3	3	0	3	4	1	2	0	3	4	3	0	4	3	3	4	1	1	4	3	3	3	1	1	2	3	4	3	3	0	3	1	1	2	1	0	1	4	0	0	2	3	3	2
CKSH06	2	3	4	2	3	3	3	0	3	4	1	2	0	3	4	3	0	4	3	3	4	1	1	4	3	3	3	1	1	4	3	4	3	3	0	3	1	1	2	4	0	1	4	0	0	2	3	3	2
CKSH07	2	3	4	2	3	3	3	3	0	4	1	2	0	3	4	3	0	4	3	3	0	1	0	0	3	3	3	1	1	2	3	4	3	3	0	3	1	1	2	0	1	1	4	0	1	2	3	0	0
CKSH07	2	3	4	2	3	3	3	3	0	4	1	2	0	3	4	3	0	4	3	3	0	1	0	0	3	3	3	1	1	4	3	4	3	3	0	3	1	1	2	0	1	1	4	0	1	2	3	0	0
CKSH08	2	3	4	2	3	3	3	3	3	4	1	2	3	3	4	3	0	0	3	3	4	1	1	4	3	3	3	1	1	2	3	4	3	3	1	0	1	1	2	1	1	1	4	3	1	2	3	3	0
CKSH08	2	3	4	2	3	3	3	3	3	4	1	2	3	3	4	3	0	0	3	3	4	1	1	4	3	3	3	1	1	4	3	4	3	3	1	0	1	1	2	4	1	1	4	3	1	2	3	3	0
CKSH09	2	3	4	0	3	3	3	1	0	1	0	0	3	3	4	3	0	4	3	3	4	1	1	0	3	3	3	1	1	2	3	4	3	3	0	3	1	1	2	4	0	0	4	3	1	2	3	3	2
CKSH09	2	3	4	0	3	3	3	3	0	1	0	0	3	3	4	3	0	4	3	3	4	1	1	0	3	3	3	1	1	4	3	4	3	3	0	3	1	1	2	4	0	0	4	3	1	2	3	3	2
CKSH10	2	3	4	2	3	3	3	3	3	4	1	2	3	3	4	3	1	4	3	3	4	1	1	4	3	3	3	1	1	2	3	4	3	0	0	0	1	1	1	1	3	0	4	3	1	2	0	0	0
CKSH10	2	3	4	2	3	3	3	3	3	4	1	2	3	4	4	3	1	4	3	3	4	1	1	4	3	3	3	1	1	2	3	4	3	0	0	0	1	1	2	4	3	0	4	3	1	2	0	0	0
CKSH11	2	3	4	0	3	3	3	1	3	4	0	2	3	3	2	3	1	4	1	3	4	1	1	4	3	3	0	1	0	2	3	4	3	3	1	3	1	1	2	1	1	1	4	1	1	2	3	3	0
CKSH11	2	3	4	0	3	3	3	3	3	4	0	2	3	3	4	3	1	4	1	3	4	1	1	4	3	3	0	1	0	4	3	4	3	3	1	3	1	1	2	4	3	4	4	3	1	2	3	3	0
CKSH12	2	3	4	2	0	3	0	1	0	4	1	2	3	3	4	3	1	4	3	3	0	1	1	4	3	0	3	1	1	4	3	4	0	3	0	3	1	0	2	1	1	1	4	1	1	2	3	3	0
CKSH12	2	3	4	2	0	3	0	3	0	4	1	2	3	4	4	3	1	4	3	3	0	1	1	4	3	0	3	1	1	4	3	4	0	3	0	3	1	0	2	1	3	1	4	3	1	2	3	3	0
CKSH15	2	1	4	2	3	0	1	3	0	4	1	2	3	4	4	3	1	4	3	3	0	1	0	4	3	0	3	1	1	2	3	4	0	3	1	3	1	1	2	1	1	1	4	3	1	2	3	0	2
CKSH15	2	3	4	2	3	0	3	3	0	4	1	2	3	4	4	3	1	4	3	3	0	1	0	4	3	0	3	1	1	4	3	4	0	3	1	3	1	1	2	4	3	1	4	3	1	2	3	0	2
CKSH16	2	3	4	0	3	3	0	0	3	4	1	2	3	3	4	3	1	4	3	3	4	0	1	0	3	0	3	1	1	2	3	4	3	3	1	3	1	1	2	4	1	1	0	0	1	2	0	3	2
CKSH16	2	3	4	0	3	3	0	0	3	4	1	2	3	4	4	3	1	4	3	3	4	0	1	0	3	0	3	1	1	2	3	4	3	3	1	3	1	1	2	4	3	1	0	0	3	2	0	3	2
CKSH17	2	3	4	2	3	3	0	1	3	0	1	2	3	3	4	3	1	4	3	3	4	1	1	4	3	3	3	1	1	2	3	4	0	3	1	3	1	1	2	1	3	1	4	3	1	2	3	3	0
CKSH17	2	3	4	2	3	3	0	3	3	0	1	2	3	4	4	3	1	4	3	3	4	1	1	4	3	3	3	1	1	4	3	4	0	3	1	3	1	1	2	4	3	1	4	3	3	2	3	3	0
CKSH18	2	3	4	2	3	0	3	0	1	0	1	0	3	3	4	3	1	4	3	3	4	1	1	4	3	1	3	1	1	2	3	4	3	0	1	3	1	1	2	4	0	0	4	0	1	2	0	3	2
CKSH18	2	3	4	2	3	0	3	0	3	0	1	0	3	3	4	3	1	4	3	3	4	1	1	4	3	3	3	1	1	2	3	4	3	0	1	3	1	1	2	4	0	0	4	0	1	2	0	3	2
CKSH19	2	3	4	2	3	3	3	1	3	4	1	0	3	3	2	3	0	4	3	3	4	1	1	0	3	3	3	1	1	2	3	4	3	0	0	1	1	3	2	1	1	1	4	0	0	2	3	3	0
CKSH19	2	3	4	2	3	3	3	3	3	4	1	0	3	4	4	3	0	4	3	3	4	1	1	0	3	3	3	1	1	4	3	4	3	0	0	1	1	3	2	4	3	1	4	0	0	2	3	3	0
CKSH20	2	3	4	2	3	3	3	1	3	4	1	2	0	3	4	3	1	4	3	3	0	0	0	4	3	3	3	1	1	2	3	4	3	3	0	3	1	1	2	1	1	1	4	0	1	2	3	3	2
CKSH20	2	3	4	2	3	3	3	3	3	4	1	2	0	4	4	3	1	4	3	3	0	0	0	4	3	3	3	1	1	2	3	4	3	3	0	3	1	1	2	4	1	4	4	0	1	2	3	3	2
CKSH21	2	3	4	2	3	3	3	0	3	4	1	2	0	3	4	3	1	4	3	3	4	1	0	4	3	3	3	1	1	2	3	4	3	3	0	3	1	1	1	4	1	1	4	0	3	2	3	3	2
CKSH21	2	3	4	2	3	3	3	0	3	4	1	2	0	4	4	3	1	4	3	3	4	1	0	4	3	3	3	1	1	2	3	4	3	3	0	3	1	1	2	4	3	1	4	0	3	2	3	3	2
CKSH22	2	3	2	0	3	3	3	1	0	4	0	2	0	3	4	3	1	4	3	3	0	1	1	4	3	3	3	1	1	4	3	4	0	3	1	0	1	0	2	4	0	4	3	1	0	0	3	1	2
CKSH22	2	3	4	0	3	3	3	3	0	4	0	2	0	3	4	3	1	4	3	3	0	1	1	4	3	3	3	1	1	4	3	4	0	3	1	0	1	0	2	4	0	4	4	3	0	0	3	1	2
CKSH23	2	3	4	2	0	3	3	3	3	0	1	2	3	3	4	3	1	0	1	3	0	1	1	0	0	1	3	1	1	2	3	4	0	0	1	0	0	1	2	1	3	0	4	0	0	0	0	3	2
CKSH23	2	3	4	2	0	3	3	3	3	0	1	2	3	3	4	3	1	0	3	3	0	1	1	0	0	1	3	1	1	2	3	4	0	0	1	0	0	1	2	1	3	0	4	0	0	0	0	3	2
CKSH24	2	3	4	2	3	3	3	1	0	4	1	2	0	3	4	3	1	4	3	3	4	1	1	4	3	0	3	1	1	2	3	4	0	0	3	3	1	0	2	4	1	0	4	3	1	2	3	0	0
CKSH24	2	3	4	2	3	3	3	3	0	4	1	2	0	4	4	3	1	4	3	3	4	1	1	4	3	0	3	1	1	2	3	4	0	0	3	3	1	0	2	4	3	0	4	3	3	2	3	0	0
CKSH25	2	3	4	0	3	3	3	1	3	4	1	0	0	3	4	3	1	4	3	3	0	1	1	4	3	3	3	1	1	2	3	4	3	3	1	0	1	0	2	1	0	1	4	3	1	2	3	3	2
CKSH25	2	3	4	0	3	3	3	3	3	4	1	0	0	4	4	3	1	4	3	3	0	1	1	4	3	3	3	1	1	2	3	4	3	3	1	0	1	0	2	4	0	4	4	3	1	2	3	3	2
CKSH27	2	3	4	2	3	3	3	1	3	4	1	2	3	3	4	3	1	4	1	3	4	1	1	4	3	3	3	1	1	2	3	4	3	1	1	0	1	0	2	4	1	1	4	3	1	0	3	3	2
CKSH27	2	3	4	2	3	3	3	3	3	4	1	2	3	3	4	3	1	4	1	3	4	1	1	4	3	3	3	1	1	2	3	4	3	3	1	0	1	0	2	4	1	4	4	3	1	0	3	3	2
CKSH28	2	0	4	0	3	0	3	3	3	4	1	0	3	3	4	3	1	0	3	3	4	1	0	0	0	0	3	1	1	2	3	4	0	1	1	0	1	1	0	1	1	4	4	3	1	0	3	3	2
CKSH28	2	0	4	0	3	0	3	3	3	4	1	0	3	4	4	3	1	0	3	3	4	1	0	0	0	0	3	1	1	2	3	4	0	3	1	0	1	1	0	4	3	4	4	3	3	0	3	3	2
CKSH29	2	3	4	2	3	3	3	3	3	4	1	2	3	3	4	3	1	4	0	3	4	0	1	0	3	3	3	1	1	2	3	4	0	3	1	0	0	1	2	1	1	1	4	3	1	2	3	3	2
CKSH29	2	3	4	2	3	3	3	3	3	4	1	2	3	3	4	3	1	4	0	3	4	0	1	0	3	3	3	1	1	4	3	4	0	3	1	0	0	1	2	4	3	1	4	3	1	2	3	3	2
CKSH46	2	3	4	2	3	3	3	0	3	0	0	2	3	3	4	3	1	4	1	3	0	0	3	0	1	0	3	1	1	2	3	4	1	1	0	3	1	1	2	1	1	1	4	3	0	0	3	1	0
CKSH46	2	3	4	2	3	3	3	0	3	0	0	2	3	4	4	3	1	4	3	3	0	0	3	0	1	0	3	1	1	4	3	4	1	3	0	3	1	1	2	4	3	1	4	3	0	0	3	3	0
CKYN01	2	3	4	0	3	3	3	3	3	4	1	2	3	3	4	3	1	4	3	3	4	1	0	4	0	3	0	1	1	2	3	4	1	3	1	3	1	1	2	1	1	1	4	0	1	2	3	3	0
CKYN01	2	3	4	0	3	3	3	3	3	4	1	2	3	4	4	3	1	4	3	3	4	1	0	4	0	3	0	1	1	2	3	4	1	3	1	3	1	1	2	4	1	1	4	0	1	2	3	3	0
CKYN02	2	3	4	2	3	3	3	3	3	4	1	2	3	4	4	3	1	0	3	3	0	1	1	2	1	3	3	1	0	2	3	4	3	3	1	3	1	1	2	4	3	0	4	0	1	2	3	0	0
CKYN02	2	3	4	4	3	3	3	3	3	4	1	2	3	4	4	3	1	0	3	3	0	1	1	2	3	3	3	1	0	2	3	4	3	3	1	3	1	1	2	4	3	0	4	0	1	2	3	0	0
G1351	2	0	4	2	3	3	0	1	3	0	0	2	3	0	4	3	0	4	3	3	4	0	1	4	3	3	3	1	1	2	3	0	3	3	1	3	1	1	1	1	1	1	4	0	1	2	0	3	0
G1351	2	0	4	2	3	3	0	3	3	0	0	2	3	0	4	3	0	4	3	3	4	0	1	4	3	3	3	1	1	4	3	0	3	3	1	3	1	1	2	4	3	4	4	0	1	2	0	3	0
G1369	2	3	4	2	3	3	3	3	0	4	1	0	3	3	4	3	1	4	3	3	4	1	1	4	3	3	3	1	1	4	3	4	1	3	1	3	0	1	1	1	1	1	4	0	1	2	3	0	2
G1369	2	3	4	2	3	3	3	3	0	4	1	0	3	4	4	3	1	4	3	3	4	1	1	4	3	3	3	1	1	4	3	4	1	3	1	3	0	1	1	1	3	4	4	0	1	2	3	0	2
G1416	2	0	4	2	3	0	3	1	3	4	1	0	3	4	4	3	0	4	3	3	4	1	1	2	3	3	3	1	1	2	3	4	3	3	0	3	1	1	2	1	0	1	4	0	1	2	3	3	2
G1416	2	0	4	2	3	0	3	1	3	4	1	0	3	4	4	3	0	4	3	3	4	1	1	2	3	3	3	1	1	2	3	4	3	3	0	3	1	1	2	1	0	4	4	0	3	2	3	3	2
G1417	2	3	4	2	3	3	1	1	1	0	1	2	4	3	4	3	0	4	3	3	0	0	0	4	0	0	3	1	0	2	3	4	3	3	1	3	1	1	0	1	1	1	4	1	1	2	3	3	2
G1417	2	3	4	2	3	3	3	3	3	0	1	2	4	4	4	3	0	4	3	3	0	0	0	4	0	0	3	1	0	2	3	4	3	3	1	3	1	1	0	1	3	1	4	3	3	2	3	3	2
G1419	2	1	4	2	3	3	3	1	3	0	1	2	0	3	4	3	0	0	3	3	0	1	0	4	3	3	3	1	1	2	3	4	1	1	1	3	1	0	2	1	1	1	4	0	1	2	0	3	2
G1419	2	3	4	2	3	3	3	3	3	0	1	2	0	4	4	3	0	0	3	3	0	1	0	4	3	3	3	1	1	2	3	4	1	3	1	3	1	0	2	4	3	4	4	0	3	2	0	3	2
G1420	2	0	4	0	3	0	3	0	3	0	1	0	0	3	4	3	1	4	3	3	4	1	0	4	3	0	3	1	0	2	3	4	3	3	3	0	1	1	2	4	0	1	4	3	1	2	3	3	2
G1420	2	0	4	0	3	0	3	0	3	0	1	0	0	4	4	3	1	4	3	3	4	1	0	4	3	0	3	1	0	2	3	4	3	3	3	0	1	1	2	4	0	1	4	3	3	2	3	3	2
G1426	2	3	4	2	3	3	3	0	3	4	1	2	3	3	4	3	1	4	3	3	0	1	1	4	3	3	3	1	1	2	3	4	3	3	1	3	1	1	2	4	0	1	4	3	1	2	3	3	0
G1426	2	3	4	2	3	3	3	0	3	4	1	2	3	4	4	3	1	4	3	3	0	1	1	4	3	3	3	1	1	2	3	4	3	3	1	3	1	1	2	4	0	4	4	3	1	2	3	3	0
G1429	2	3	2	2	3	3	3	1	3	4	0	2	3	4	4	3	1	4	3	3	4	1	1	4	3	3	3	1	1	2	3	4	3	3	1	3	1	0	2	4	1	1	4	1	1	2	3	1	2
G1429	2	3	4	2	3	3	3	1	3	4	0	2	3	4	4	3	1	4	3	3	4	1	1	4	3	3	3	1	1	2	3	4	3	3	1	3	1	0	2	4	1	4	4	3	3	2	3	1	2
OTSH03	2	3	2	0	3	0	3	3	3	4	1	2	0	4	4	3	1	4	3	3	4	1	1	4	3	3	3	1	1	4	3	4	3	1	1	0	1	0	2	1	1	0	4	3	1	2	3	0	2
OTSH03	2	3	4	0	3	0	3	3	3	4	1	2	0	4	4	3	1	4	3	3	4	1	1	4	3	3	3	1	1	4	3	4	3	3	1	0	1	0	2	1	1	0	4	3	1	2	3	0	2
OTSH04	2	0	4	2	3	3	3	3	3	4	0	2	0	4	4	3	1	0	0	3	0	0	0	4	3	3	3	1	0	2	3	4	0	3	0	3	1	1	2	4	1	1	0	1	3	2	3	0	2
OTSH04	2	0	4	2	3	3	3	3	3	4	0	2	0	4	4	3	1	0	0	3	0	0	0	4	3	3	3	1	0	2	3	4	0	3	0	3	1	1	2	4	3	1	0	3	3	2	3	0	2
[truncated: 175 more columns]
